# Supplementary material for: Simulation of the critical nitrogen dilution curve in Jiangxi double-cropped rice region based on leaf dry matter weight
Source: PLoS One. 2021 Nov 3;16(11):e0259204. doi: 10.1371/journal.pone.0259204 (PMC8565756; doi:10.1371/journal.pone.0259204)
Supplement: S1 Data — (XLS) [file pone.0259204.s001.xls]

## Sheet: Data from Experiment 1
2019	early rice	Tillering stage		Jointing stage		Booting stage		Heading stage		Full heading stage
		LDM(thm-2)	PNC(%)	LDM(thm-2)	PNC(%)	LDM(thm-2)	PNC(%)	LDM(thm-2)	PNC(%)	LDM(thm-2)	PNC(%)
Zhongjiazao17	C1N0	0.537471	3.05077	0.778663	2.07304	0.997522	1.9544	1.29678	0.850132	1.02581	0.780321
	C1N0	0.482384	3.24607	0.930525	1.69172	1.23425	1.34379	1.28338	0.899111	1.0943	0.664285
	C1N0	0.467496	3.30589	0.762286	1.64782	1.31465	1.37346	1.75832	1.07764	1.14045	0.778502
	C1N1	0.725065	3.47187	0.952857	2.1339	1.61688	1.53041	1.91465	1.07982	1.55733	0.867743
	C1N1	0.760797	3.50065	0.964768	2.27158	1.46353	1.34544	2.07991	1.10227	1.42333	0.920217
	C1N1	0.789085	3.4106	0.993056	1.6997	1.68834	1.3856	1.94591	2.07024	1.79703	0.940213
	C1N2	0.80844	3.81496	0.967746	2.3511	1.8015	1.69476	1.95782	1.20328	2.18413	1.15081
	C1N2	0.701243	3.82548	0.979656	2.31352	1.6407	1.67059	2.16775	1.08676	1.8536	1.06969
	C1N2	0.866504	3.71498	1.17172	2.24172	2.1082	2.22943	2.64865	2.15176	2.09629	1.10941
	C1N3	0.82035	3.65208	1.56626	2.44077	1.95782	1.92318	2.33897	1.56199	2.18562	1.19902
	C1N3	0.823328	3.77945	1.51415	2.93828	1.96527	1.9936	2.63971	1.33453	2.47296	1.23683
	C1N3	0.803973	3.85241	1.37122	2.85151	1.92954	1.40739	2.47296	1.2094	2.22879	1.30263
Changliangyou173	C2N0	0.494295	3.15371	0.753353	1.68406	1.34144	1.3249	1.66303	1.30082	1.20149	0.609316
	C2N0	0.601491	2.97426	0.972212	1.78128	1.36229	1.4151	1.62298	0.9855	1.2804	0.682651
	C2N0	0.373699	3.82729	0.667	1.79061	1.35038	1.53975	1.58264	0.990692	1.46353	0.747893
	C2N1	0.629779	3.90423	0.909681	1.72454	1.63921	1.37796	1.9608	1.41576	1.50075	0.779049
	C2N1	0.480895	3.97077	1.10621	1.70417	1.82234	1.76281	2.18562	1.23713	1.7613	0.865156
	C2N1	0.437719	4.00908	1.06154	2.22629	1.50819	1.84213	1.61986	1.43732	1.35335	0.846438
	C2N2	0.738464	3.91739	1.27594	2.55877	2.14988	1.78278	2.52805	1.75469	2.49083	1.13599
	C2N2	0.601491	3.86279	1.22234	2.62193	1.86849	1.93743	2.0948	1.79843	1.94591	1.01184
	C2N2	0.684866	2.30555	1.29529	2.42613	2.12606	1.60054	2.72606	1.35527	2.58165	0.984985
	C2N3	0.879904	3.71963	1.34591	2.2708	2.19157	2.20401	2.7216	1.18989	2.52209	1.72348
	C2N3	0.762286	4.17742	1.32804	2.42068	2.16179	2.04488	2.47147	1.70889	2.36577	1.20601
	C2N3	0.817373	3.96872	1.25658	2.31892	2.21688	2.29375	2.47743	1.92026	2.41341	1.15679
2019	Late rice	Tillering stage		Jointing stage		Booting stage		Heading stage		Full heading stage
		LDM(thm-2)	PNC(%)	LDM(thm-2)	PNC(%)	LDM(thm-2)	PNC(%)	LDM(thm-2)	PNC(%)	LDM(thm-2)	PNC(%)
Fumeizhan	C1N0	1.10174	2.48931	1.54591	1.92555	2.4417	1.21979	2.70125	0.935851	2.14691	0.79737
	C1N0	1.01241	2.29786	1.56079	1.87668	2.24815	1.19585	2.48338	1.08562	1.88487	0.801246
	C1N0	1.26551	2.45253	1.53102	1.80226	1.91524	1.02317	2.38631	0.921548	1.86998	0.789532
	C1N1	1.17618	2.55737	2.05906	2.08407	2.84368	1.47884	2.87991	1.14272	2.50869	1.09289
	C1N1	1.16129	2.51605	2.21688	2.21403	2.79902	1.59751	3.0007	1.29986	2.51763	0.992159
	C1N1	1.6675	2.63409	2.13351	2.1629	2.62036	1.66521	2.9479	1.15649	2.78562	1.02155
	C1N2	1.65261	2.62907	2.24368	2.11215	2.72458	1.76808	3.40398	1.34249	2.95832	1.22313
	C1N2	1.44417	2.73913	2.25708	1.93613	2.85857	1.71256	3.27359	1.30214	2.90473	1.19584
	C1N2	1.74194	2.60941	2.26006	2.2276	2.90324	1.75655	3.43773	1.36549	2.95237	1.15625
	C1N3	1.86105	2.79475	2.7082	1.77197	3.45411	1.86913	3.73797	1.48572	3.28885	1.35758
	C1N3	2.03971	2.76662	2.52805	2.06512	3.67743	1.8565	3.628	1.43216	3.31118	1.30125
	C1N3	1.89083	3.62542	2.53847	2.22511	3.02234	1.8952	3.69366	1.41236	3.37073	1.35155
Taiyouhang1573	C2N0	1.29529	2.24149	1.84021	1.3534	2.27792	1.26598	3.07058	1.09586	2.02184	0.761599
	C2N0	1.20596	2.20096	2.14542	1.46829	2.0928	1.21853	2.93004	1.00317	1.95633	0.840192
	C2N0	1.17618	2.33714	2.00993	1.38265	2.41192	1.23502	2.95535	1.12588	1.87743	0.812549
	C2N1	1.29529	2.45783	2.29132	1.75415	2.84368	1.50156	3.21589	1.25628	2.49232	0.968522
	C2N1	1.54839	2.47956	2.03227	1.65036	2.96131	1.56399	3.10773	1.27406	2.47296	0.994429
	C2N1	1.31018	2.46567	2.42532	1.78429	2.62036	1.50825	3.2884	1.24022	2.37768	0.921359
	C2N2	1.69728	2.51543	2.29132	1.68588	3.06701	1.81266	3.34989	1.45872	3.08636	1.17585
	C2N2	1.84616	3.01761	2.33599	1.69023	2.97768	1.59425	3.40632	1.40043	2.83475	1.07341
	C2N2	1.87594	3.01184	2.23177	1.69852	2.84368	1.75623	3.43859	1.41257	3.14294	1.25468
	C2N3	2.00993	3.36756	2.72606	1.80195	2.90324	1.89875	3.36329	1.60126	3.23078	1.45689
	C2N3	2.18859	3.43393	2.51465	1.8382	2.73946	1.72238	3.43847	1.53479	3.39604	1.33142
	C2N3	2.21837	3.27653	2.9613	2.19649	3.26056	1.90125	3.37669	1.56899	3.25758	1.36598
2020	early rice	Tillering stage		Jointing stage		Booting stage		Heading stage		Full heading stage
		LDM(thm-2)	PNC(%)	LDM(thm-2)	PNC(%)	LDM(thm-2)	PNC(%)	LDM(thm-2)	PNC(%)	LDM(thm-2)	PNC(%)
Zhongjiazao17	C1N0	0.372627	2.34424	0.604469	1.429	0.626801	1.61188	0.757819	0.83458	1.3072	0.680567
	C1N0	0.288448	2.18108	0.636628	1.42599	0.829283	0.918468	0.637223	0.690986	1.91911	0.649124
	C1N0	0.307356	2.20013	0.583178	1.41802	0.723576	2.10315	0.771219	1.11932	1.59008	0.661333
	C1N1	0.597218	2.73966	0.955239	2.43515	1.26998	1.91365	1.36229	1.07527	2.05013	0.958872
	C1N1	0.502483	2.96178	0.780003	2.43763	1.55733	2.02021	1.63326	0.959039	2.68735	1.12476
	C1N1	0.478573	2.75153	0.822733	2.41073	1.41589	2.16486	1.55286	1.17992	1.90423	0.832481
	C1N2	0.742008	2.60902	1.39549	2.38871	1.78958	1.86795	1.78214	1.11843	2.53996	1.24441
	C1N2	0.614667	2.91094	1.01241	2.47725	2.00844	2.1493	2.01738	1.56151	2.36874	1.40519
	C1N2	0.651442	3.12222	1.46234	2.43909	1.13003	2.07564	1.74343	1.60103	2.31217	1.22215
	C1N3	0.73364	3.17617	1.54035	2.8837	1.6943	2.64179	1.78393	1.90322	2.59058	1.03352
	C1N3	0.705367	3.00793	1.694	2.88055	2.31812	2.78637	2.50274	1.8985	2.49529	1.33251
	C1N3	0.794579	3.14587	1.5411	2.74643	1.89827	2.34985	1.81787	1.74824	2.47445	2.11538
Changliangyou173	C2N0	0.3571	2.46258	0.436081	2.20543	0.766752	1.51713	0.905214	0.966303	1.42929	0.595666
	C2N0	0.306671	2.46509	0.555933	2.10407	0.552359	1.433	0.644667	0.946244	1.30422	0.666592
	C2N0	0.301058	2.44973	0.48819	2.16138	0.842683	1.14707	0.915636	0.939492	1.58413	0.690901
	C2N1	0.492434	2.5419	0.769879	2.5983	1.15981	2.00973	1.21489	1.27084	1.48884	0.879219
	C2N1	0.602801	2.89264	0.840748	2.60269	1.18958	2.1613	1.2	1.31736	1.73896	1.16475
	C2N1	0.527779	2.96734	0.8671	2.59336	1.05708	1.6297	1.16874	1.27508	1.84467	0.961663
	C2N2	0.650221	2.97688	0.959259	2.72493	1.37569	2.68234	1.49182	1.39499	2.30175	1.21438
	C2N2	0.688506	3.52649	0.80844	2.70762	1.23723	2.54874	1.36675	1.42275	2.26155	1.31271
	C2N2	0.767839	3.07556	1.20611	2.77457	1.53797	2.35549	1.55881	1.41168	1.71663	1.02258
	C2N3	0.811045	3.07875	1.4537	2.69868	1.99653	2.24124	1.51862	1.39215	2.29728	1.28994
	C2N3	0.71908	3.21996	1.07569	2.7353	1.53053	2.11931	1.64963	1.44684	2.18562	1.56024
	C2N3	0.688186	3.29902	1.27638	2.68579	1.67197	2.12793	1.77916	1.52888	2.4149	1.33683
2020	Late rice	Tillering stage		Jointing stage		Booting stage		Heading stage		Full heading stage
		LDM(thm-2)	PNC(%)	LDM(thm-2)	PNC(%)	LDM(thm-2)	PNC(%)	LDM(thm-2)	PNC(%)	LDM(thm-2)	PNC(%)
Fumeizhan	C1N0	0.236279	2.55364	0.959259	1.8	1.47395	1.23697	1.7677	0.818751	4.93565	0.751247
	C1N0	0.215137	2.51298	1.00973	1.80405	1.59306	1.18739	1.83931	0.781484	4.89947	0.741033
	C1N0	0.232985	2.41562	1.13613	1.77328	1.22085	1.33481	1.93594	0.819769	5.30235	0.798562
	C1N1	0.300001	2.6224	1.14611	2.0152	1.60795	1.48841	2.36517	1.07295	4.86568	0.912541
	C1N1	0.315932	2.68814	1.27504	1.94781	2.48636	1.73219	2.44065	0.992009	5.79873	0.892165
	C1N1	0.313007	2.68313	1.33415	2.19449	1.54839	1.53732	2.29107	1.19107	5.82449	0.895625
	C1N2	0.380101	2.61914	1.19048	2.15751	1.84616	1.72641	2.85961	1.23897	5.37709	1.02359
	C1N2	0.413897	2.81206	1.6005	2.11964	2.63525	1.87978	2.93688	1.32842	5.34449	1.26581
	C1N2	0.548191	2.52324	1.42395	4.27605	2.59058	1.8505	2.8008	1.57588	6.56727	1.49022
	C1N3	0.498017	2.72669	1.58219	2.39356	2.14393	1.95041	3.31161	4.31161	7.17755	1.42655
	C1N3	0.420002	3.45017	1.64115	2.52367	3.37967	1.97861	3.46801	3.06319	6.48747	1.59868
	C1N3	0.582136	3.44411	1.90914	2.36975	2.79902	2.13738	3.42373	1.59128	7.84321	1.54022
Taiyouhang1573	C2N0	0.400587	2.49869	0.926207	1.63714	1.63772	1.21915	2.56711	0.908887	5.62349	0.81655
	C2N0	0.40824	2.46667	1.33445	1.68571	1.26551	1.16227	2.6888	1.0912	5.16761	0.796501
	C2N0	0.427446	2.37237	0.925165	1.69101	1.45906	1.25092	2.53226	0.987738	4.76607	0.819065
	C2N1	0.468389	2.59107	1.20938	1.76657	1.6675	1.3002	3.1631	1.2165	5.73992	0.915201
	C2N1	0.442334	2.57099	1.89931	1.79988	1.50373	1.19893	3.25045	1.00695	5.27511	0.88256
	C2N1	0.442185	2.6475	1.71619	2.1918	1.86105	1.35959	3.14167	1.05593	5.929	0.910262
	C2N2	0.498761	2.73761	1.25003	2.06008	1.83127	1.47666	3.49574	1.27426	6.67491	1.02317
	C2N2	0.538811	3.0106	2.09182	2.13945	1.81638	1.39814	3.48086	1.18994	6.41556	0.99653
	C2N2	0.495188	2.8749	1.85718	2.28642	2.03971	1.4374	3.57902	1.14098	5.71208	0.993027
	C2N3	0.537918	3.63716	1.88829	2.57569	2.47147	1.53301	3.92262	1.03738	6.96256	1.15063
	C2N3	0.618613	3.02279	1.8976	4.8624	2.4417	1.47444	3.81622	1.14338	6.88142	1.13027
	C2N3	0.553699	3.11193	1.88502	2.58522	2.35237	1.60335	3.84497	0.89503	7.45	1.15987

## Sheet: Experiment 2_test data
2019	early rice	Tillering stage		Jointing stage		Booting stage		Heading stage		Full heading stage
		LDM(thm-2)	PNC(%)	LDM(thm-2)	PNC(%)	LDM(thm-2)	PNC(%)	LDM(thm-2)	PNC(%)	LDM(thm-2)	PNC(%)
Zaoxian 618	C1N0	0.224702	2.79509	0.247693	1.03404	0.872024	1.03404	1.07143	0.992057	1.00298	0.763308
	C1N0	0.232143	3.12417	0.215774	1.06906	0.77381	1.16906	1.14583	1.09656	1.03571	0.648786
	C1N0	0.229167	3.27429	0.315476	2.01218	0.980655	1.81218	1.14583	1.0878	1.29315	0.713333
	C1N1	0.250268	3.72088	0.390595	2.17474	1.29613	1.58747	1.77083	1.34122	1.39286	0.824242
	C1N1	0.267857	3.74312	0.380952	2.07767	1.61012	2.07767	1.75595	1.51352	2.01637	0.927908
	C1N1	0.280357	3.79635	0.337798	2.22141	1.49702	2.22141	1.45833	1.45688	1.85565	0.964219
	C1N2	0.327381	3.86284	0.548363	2.03994	1.55357	2.03994	2.32143	1.62283	2.01637	1.11676
	C1N2	0.354167	3.78483	0.541667	2.67012	1.59821	2.67012	2.21726	1.93034	2.31399	1.22504
	C1N2	0.294643	3.60307	0.575893	2.61106	1.5372	2.61106	2.05357	2.08026	2.04018	1.11378
	C1N3	0.386101	3.97975	0.725729	2.25525	1.75893	2.25525	2.39583	1.87689	1.94048	1.23079
	C1N3	0.449405	3.89498	0.80506	2.61178	1.58929	2.61178	2.39583	2.43746	2.36458	1.20285
	C1N3	0.360119	3.83172	0.793155	2.55175	1.6756	2.55175	2.51488	2.36542	2.70089	1.41706
Ganxin 203	C2N0	0.235446	3.28569	0.320536	1.12059	0.666667	1.02059	1.16071	1.27414	0.775298	0.620029
	C2N0	0.238844	3.40299	0.345238	1.55247	0.824405	1.35247	1.97917	1.1977	0.852679	0.704159
	C2N0	0.25744	3.52181	0.379464	1.69036	1.10119	1.4569	1.84524	0.953043	1.38988	0.702857
	C2N1	0.270833	3.81908	0.387188	1.98799	0.873512	1.75799	1.26488	1.39588	1.19048	0.803566
	C2N1	0.270833	3.80494	0.393512	2.15039	1.34077	1.91692	1.50298	1.46693	1.78274	0.914137
	C2N1	0.270833	3.91964	0.401786	2.14568	1.33333	1.81715	1.60714	1.33975	1.69792	0.845336
	C2N2	0.351982	3.87911	0.535432	2.16528	1.98363	2.16528	2.15774	1.90755	2.0997	1.13352
	C2N2	0.33631	3.88059	0.541667	2.29718	1.11905	2.29718	1.51786	1.55483	2.19048	1.03597
	C2N2	0.333363	4.11956	0.526786	2.23695	1.85714	2.23695	1.99405	1.67256	1.71875	1.02788
	C2N3	0.474196	4.0856	0.700313	2.47377	2.04762	2.47377	2.28423	2.27709	2.48363	1.6509
	C2N3	0.5029	4.14265	0.668155	2.22028	1.76339	2.22028	1.88244	1.93393	3.29018	1.28795
	C2N3	0.473214	4.01409	0.613095	2.29122	2.16071	2.29122	2.1875	1.79954	2.67113	1.32096
		Tillering stage		Jointing stage		Booting stage		Heading stage		Full heading stage
2020	late rice	LDM(thm-2)	PNC(%)	LDM(thm-2)	PNC(%)	LDM(thm-2)	PNC(%)	LDM(thm-2)	PNC(%)	LDM(thm-2)	PNC(%)
Taiyou 398	C1N0	0.813988	2.78852	0.982143	2.29387	1.46429	1.25767	2.05357	0.741524	1.6994	0.84809
	C1N0	0.846726	2.91005	1.08036	1.82395	1.44048	1.08361	2.08482	0.74487	1.58631	0.85897
	C1N0	0.802083	2.81104	1.1503	1.89849	1.73065	1.32013	1.96726	0.90681	1.57143	0.816425
	C1N1	1.23127	3.31922	1.34375	2.29685	2.33036	1.48836	2.8631	0.995532	1.9122	1.02156
	C1N1	1.01688	3.51053	1.65476	2.1867	2.48958	1.71604	2.84524	0.979511	2.36756	0.950947
	C1N1	0.918614	3.3235	1.50446	2.65428	2.24405	1.85487	2.33185	1.02592	2.18899	0.958014
	C1N2	1.60497	3.39967	2.12202	2.6169	2.44494	1.71002	3.62054	1.1341	2.36161	1.25294
	C1N2	1.72854	3.49144	2.04613	2.60816	2.70387	1.56961	3.1622	1.17492	2.60565	1.16297
	C1N2	1.62581	3.28629	2.0372	2.58877	2.92113	2.05065	3.42411	1.41728	2.4003	0.976434
	C1N3	1.72705	3.94147	2.07887	3.35055	3.36012	1.62101	3.66964	1.44314	3.07143	1.28268
	C1N3	1.84765	3.905	2.14286	3.22172	3.15327	1.89604	3.7753	1.54751	3.2872	1.37491
	C1N3	1.80298	3.40775	2.69792	3.07928	3.39286	2.15816	3.76339	1.51284	3.16071	1.45007
	C2N0	0.719109	3.00789	0.911012	1.9488	1.13393	1.27916	1.37619	1.0715	1.27679	0.77485
Wufengyou T025	C2N0	0.620846	2.93929	0.74256	1.96486	1.125	1.19204	1.28839	1.01891	1.0625	0.795446
	C2N0	0.625313	2.8968	0.903274	2.07629	1.47173	1.32717	1.45774	0.958461	1.28125	0.77007
	C2N1	0.918614	2.91714	1.45387	2.29528	2.01786	1.35167	2.84375	1.13796	2.37649	0.962689
	C2N1	0.914147	3.38145	1.40923	2.48314	1.48661	1.51191	3.02083	1.20871	2.49107	1.0642
	C2N1	0.932013	3.90151	1.44196	2.28893	2.4747	1.54075	3.07976	1.2664	2.47173	0.990226
	C2N2	1.61688	3.2513	1.71875	2.39178	2.17857	1.53832	3.40625	1.43686	2.7872	1.05227
	C2N2	1.53202	3.47506	1.6369	2.43396	1.9375	2.19843	3.32738	1.41882	2.54613	1.13381
	C2N2	1.41291	3.22751	2.26339	2.58715	2.75595	1.93269	3.3125	1.41518	2.53571	1.17652
	C2N3	1.68537	3.88546	2.03869	3.24108	3.34375	1.50748	3.75149	1.44728	3.08036	1.416
	C2N3	1.77321	3.77391	1.9256	2.79493	3.25149	2.25262	3.85863	1.64435	3.09673	1.23893
	C2N3	1.75385	3.91327	2.78274	3.30821	3.36607	2.05621	3.85417	1.60024	2.95833	1.1642

## Sheet: RY
		Actual rice yield（t/hm2）	Relative yield
early rice
Zhongjiazao17	C1N0	6.77397	0.713049
	C1N1	8.65625	0.911184
	C1N2	9.05625	0.953289
	C1N3	8.85625	0.932237
	C1N1	8.7375	0.919737
	C1N2	8.96875	0.944079
	C1N3	8.00375	0.8425
	C1N0	7.29331	0.767717
	C1N2	8.83675	0.930184
	C1N3	8.67585	0.913247
	C1N0	7.86428	0.827819
	C1N1	8.65908	0.911483
Changliangyou173	C2N3	8.97742	0.944992
	C2N0	7.63031	0.803191
	C2N1	8.91844	0.938783
	C2N2	9.05016	0.952648
	C2N0	7.94147	0.835944
	C2N1	9.19438	0.967829
	C2N2	9.01319	0.948757
	C2N3	9	0.947368
	C2N1	8.98293	0.945572
	C2N2	9.04669	0.952283
	C2N3	8.97	0.944211
	C2N0	7.92063	0.83375
		Actual rice yield（t/hm2）	Relative yield
late rice
Fumeizhan	C1N0	10.046	0.772773
	C1N1	11.5607	0.889286
	C1N2	12.0412	0.926245
	C1N3	11.2061	0.862009
	C1N1	12.3138	0.947219
	C1N2	11.8993	0.915329
	C1N3	11.131	0.856231
	C1N0	10.1569	0.781298
	C1N2	12.25	0.942308
	C1N1	11.59	0.891538
	C1N0	9.34	0.718462
	C1N3	11.08	0.852308
Taiyouhang1573	C2N1	11.98	0.921538
	C2N0	9.08	0.698462
	C2N3	10.35	0.796154
	C2N2	12.15	0.934615
	C2N0	9.64932	0.742255
	C2N1	10.9917	0.845516
	C2N2	12.1606	0.935433
	C2N3	10.6948	0.82268
	C2N1	10.8887	0.837595
	C2N2	11.8771	0.913624
	C2N3	9.3648	0.72037
	C2N0	9.07995	0.698457
